# Supplementary material for: Copper and Melanin Play a Role in Myxococcus xanthus Predation on Sinorhizobium meliloti
Source: Front Microbiol. 2020 Feb 4;11:94. doi: 10.3389/fmicb.2020.00094 (PMC7010606; doi:10.3389/fmicb.2020.00094)
Supplement: Supplementary file 2 [file Data_Sheet_2.xlsx]

## Sheet: Table S4
			Table S4. Bioinformatic analysis of plasmid pRmeGR4b. Genes mutated in this study are highlighted in green.
Table S4. Bioinformatic analysis of plasmid pRmeGR4b. Genes mutated in this study are highlighted in green.
Gene name	Region	Annotation at NCBI	Conserved domains (Pfam database)	Domain description at the Pfam database	BLAST	E value	Query cover (%)	Identity (%)
C770_GR4pB001	1..1218	Plasmid partitioning protein RepA	AA_31	ATPasa	plasmid partitioning protein RepA [Sinorhizobium fredii]	0	100	100
C770_GR4pB002	1215..2207	Plasmid partitioning protein RepB	ParBc and RepB	ParB-like nuclease domain and RepB plasmid partitioning protein	plasmid partitioning protein RepB [Sinorhizobium fredii]	0	100	92
C770_GR4pB003	complement(2254..2308)	ARN no codificante (IncA)
C770_GR4pB005	2405..3619	Replication protein C C-terminal region/Replication protein C N-terminal domain protein	RP-C and RP-C_C	Replication protein C N-terminal domain and Replication protein C C-terminal region	replication initiation protein [Sinorhizobium meliloti]	0	100	97
C770_GR4pB006	complement(3626..4306)	Protein of unknown function (DUF1814)	AbiEii	Nucleotidyl transferase AbiEii toxin, Type IV TA system	protein of unknown function (DUF1814) [Sinorhizobium meliloti GR4]	2e-169	100	100
C770_GR4pB007	complement(4307..4576)	Hypothetical protein			Hypothetical protein [Sinorhizobium meliloti]	3e-55	100	100
C770_GR4pB008	4646..4996	Hypothetical protein			Hypothetical protein C770_GR4pB008 [Sinorhizobium meliloti GR4]	2e-74	100	100
C770_GR4pB009	complement(4993..6159)	Site-specific recombinase XerD	Phage_integrase	Phage integrase family	integrase [Sinorhizobium meliloti]	0	98	95
C770_GR4pB010	6514..8181	Transposase IS66 family	DD_Tnp_IS66	Transposase IS66 family	transposase [Sinorhizobium meliloti]	0	100	99
C770_GR4pB011	complement(8183..8503)	Hypothetical protein			Hypothetical protein [Sinorhizobium meliloti]	8e-72	100	100
C770_GR4pB012	complement(8955..10688)	Reverse transcriptase (RNA-dependent DNA polymerase)	RVT_1	Reverse transcriptase (RNA-dependent DNA polymerase)	RNA-directed DNA polymerase [Sinorhizobium meliloti]	0	100	99
C770_GR4pB013	complement(11223..13142)	Pseudogen. Nonfunctional due to stop codon in 12767..12765
C770_GR4pB015	complement(13139..15331)	Hypothetical protein	AAA_15	AAA ATPase domain	ATP-dependent endonuclease [Sinorhizobium meliloti]	0	99	98
C770_GR4pB016	15820..17280	Hypothetical protein			Hypothetical protein [Sinorhizobium meliloti]	0	100	100
C770_GR4pB017	complement(17984..18919)	Hypothetical protein			ATP-binding protein [Rhizobium oryziradicis]	2e-116	77	86
C770_GR4pB018	complement(18920..19690)	Hypothetical protein			Hypothetical protein [Sinorhizobium meliloti]	0	100	100
C770_GR4pB019	19813..21195	Hypothetical protein	DDE_5	DDE superfamily endonuclease	Hypothetical protein [Rhizobium favelukesii]	0	100	99
C770_GR4pB020	21446..22648	Cytochrome P450	p540	Cytochrome p450	cytochrome P450 [Sinorhizobium meliloti]	0	100	99
C770_GR4pB021	22743..23705	Cytochrome P450	p450	Cytochrome p450	cytochrome P450 [Sinorhizobium meliloti]	0	100	99
C770_GR4pB022	complement(23750..23962)	Hypothetical protein			Hypothetical protein [Sinorhizobium meliloti]	0	100	100
C770_GR4pB023	24146..26095	Putative multicopper oxidase	Cu-oxidase_3 and Cu-oxidase_2	Multicopper oxidase	laccase precursor [Sinorhizobium meliloti]	0	100	99
C770_GR4pB024	26123..26515	Hypothetical protein			MULTISPECIES: Hypothetical protein [Sinorhizobium]	1e-88	100	100
C770_GR4pB025	26579..28189	Common central domain of tyrosinase	Tyrosinase	Common cntral domain of tyrosinase	tyrosinase [Sinorhizobium meliloti]	0	100	99
C770_GR4pB026	28318..28647	Hypothetical protein			Hypothetical protein [Sinorhizobium meliloti]	2e-71	100	99
C770_GR4pB027	complement(28799..29551)	Transposase-like protein	DDE_Tnp_IS240	DDE domain	IS6 family transposase [Sinorhizobium meliloti]	0	100	100
C770_GR4pB028	complement(29879..29998)	Mg2+ and Co2+ transporter	CorA	CorA-ike Mg2+ transporter protein	magnesium and cobalt transport protein CorA [Sinorhizobium meliloti]	1e-20	100	100
C770_GR4pB029	complement(30104..31050)	Transposase-like protein	HTH_23 and DDE_3	Homeodomain-like domain and DDE superfamily endonuclease	IS630-like element ISRm2011-2 family transposase [Sinorhizobium meliloti]	0	100	100
C770_GR4pB031	complement(31066..31899)	Mg2+ and Co2+ transporter	CorA	CorA-like Mg2+ transporter protein	magnesium and cobalt transport protein CorA [Sinorhizobium meliloti]	0	91	99
C770_GR4pB032	complement(31979..32269)	Putative transcriptional regulator	ROS_MUCR	ROS/MUCR transcriptional regulator protein	mucR family transcriptional regulatory protein [Sinorhizobium meliloti]	5e-65	100	100
C770_GR4pB033	32932..33699	Response regulator containing a CheY-like receiver domain and an HTH DNA-binding domain	GerE	Bacterial regulatory proteins, luxR family	DNA-binding response regulator [Sinorhizobium meliloti]	0	100	100
C770_GR4pB034	complement(33581..34231)	Hypothetical protein	zf-ISL3	zinc-finger of transposase IS204/IS1001/IS1096/IS1165	zinc-finger of transposase IS204/IS1001/IS1096/IS1165 [Sinorhizobium meliloti]	3e-153	100	99
C770_GR4pB035	34279..34500	Replication protein C C-terminal region	RP-C_C	Replication protein C C-terminal region	replication initiation protein [Sinorhizobium meliloti]	9e-46	100	99
C770_GR4pB036	34876..35652	Hypothetical protein			Hypothetical protein [Sinorhizobium meliloti]	0	100	100
C770_GR4pB037	35816..36544	Hypothetical protein			Hypothetical protein [Sinorhizobium meliloti]	3e-176	100	100
C770_GR4pB038	36605..37126	Hypothetical protein	Trypsin_2	Trypsin-like peptidase domain	serine protease [Sinorhizobium meliloti]	3e-127	100	100
C770_GR4pB039	complement(37077..37253)	Hypothetical protein			Hypothetical protein [Sinorhizobium meliloti]	2e-33	100	100
C770_GR4pB040	37255..37845	Hypothetical protein	NYN	NYN domain	NYN domain-containing protein [Sinorhizobium meliloti]	3e-142	100	100
C770_GR4pB041	complement(38175..38738)	yecA family protein	UPF0149	Uncharacterised protein family (UPF0149)	MULTISPECIES: YecA family protein [Sinorhizobium]	2e-136	100	100
C770_GR4pB042	complement(38735..40309)	Transposase-like protein	LZ_Tnp_IS66, zf-IS66, DDE_Tnp_IS66 and DDE_Tnp_IS66_C	Transposase C of IS166 homeodomain, zinc-finger binding domain of transposase IS66, Transposase IS66 family and IS66 C-terminal element	IS66-like element ISSme3 family transposase [Sinorhizobium meliloti]	0	100	95
C770_GR4pB043	complement(40358..40714)	Transposase-like protein	TnpB_IS66	IS66 Orf2 like protein	MULTISPECIES: IS66 family insertion sequence Hypothetical protein [Rhizobiaceae]	7e-79	100	98
C770_GR4pB044	complement(40711..41181)	Transposase-like protein	HTH_Tnp_1	Transposase	IS66 family insertion sequence Hypothetical protein [Sinorhizobium meliloti]	7e-105	100	100
C770_GR4pB045	41700..43928	Diguanylate cyclase (GGDEF) domain protein	PAS_7, GGDEF and EAL	PAS fold, Diguanylate cyclase GGDEF domain and EAL domain	response regulator receiver modulated diguanylate cyclase/phosphodiesterase with PAS/PAC sensor(s) [Sinorhizobium meliloti AK83]	0	95	99
C770_GR4pB046	complement(44073..44669)	EAL domain protein	EAL	EAL domain	GGDEF-domain containing protein [Sinorhizobium meliloti]	7e-116	82	100
C770_GR4pB047	44727..45926	Transposase-like protein	Transposase_mut	Transposase, Mutator family	MULTISPECIES: IS256 family transposase [Sinorhizobium/Ensifer group]	0	100	100
C770_GR4pB048	45989..46444	Hypothetical protein			Hypothetical protein C770_GR4pB048 [Sinorhizobium meliloti GR4]	2e-106	100	100
C770_GR4pB049	complement(46670..47245)	PAS fold protein	PAS	PAS fold	PAS sensor protein [Sinorhizobium meliloti]	1e-136	100	99
C770_GR4pB050	47602..47967	Hypothetical protein	DDE_Tnp_1_5	Transposase DDE domain	probabable transposase [Sinorhizobium meliloti SM11]	4e-81	100	100
C770_GR4pB051	complement(48106..48987)	DNA replication protein	IstB_IS21	IstB-like ATP ninding protein	ATPase AAA [Sinorhizobium meliloti]	0	100	99
C770_GR4pB052	complement(48984..50225)	Transposase-like protein	HTH_29 and rve	Winged helix-turn helix and Integrase core domain	IS21 family transposase [Sinorhizobium meliloti]	0	100	100
C770_GR4pB053	complement(51113..52132)	1-aminocyclopropane-1-carboxylate deaminase	PALP	Pyridoxal-phosphate dependent enzyme	aminocyclopropane-1-carboxylate deaminase/D-cysteine desulfhydrase family protein [Sinorhizobium meliloti]	0	100	99
C770_GR4pB054	52276..52752	Transcriptional regulator	HTH_24 and AsnC_trans_reg	Winged helix-turn-helix DNA-binding and Lrp/AsnC ligand binding domain	AsnC family transcriptional regulator [Sinorhizobium meliloti]	2e-111	100	100
C770_GR4pB055	complement(52906..53115)	Hypothetical protein			thiamine-phosphate pyrophosphorylase [Sinorhizobium meliloti]	2e-43	100	97
C770_GR4pB056	53424..54542	Pseudogen. nonfunctional due to stop codon in 53958..53960
C770_GR4pB058	54850..55002	Hypothetical protein			Hypothetical protein SAMN04244575_06327 [Sinorhizobium meliloti]	4e-25	100	96
C770_GR4pB059	complement(54930..55733)	Transposase-like protein	HTH_21 and rve_3	HTH-like domain and Integrase core domain	IS3 family transposase [Sinorhizobium meliloti]	0	100	99
C770_GR4pB060	complement(55766..56032)	Transposase	HTH_Tnp_1	Transposase	transposase [Neorhizobium galegae]	9e-57	100	99
C770_GR4pB061	complement(56077..56256)	Putative enzyme of thiazole biosynthesis	ThiG	Thiazole biosynthesis protein ThiG	thiazole biosynthesis family protein [Sinorhizobium meliloti]	4e-34	100	100
C770_GR4pB062	complement(56260..56457)	thiamine biosynthesis protein ThiS	ThiS	ThiS family	thiamine biosynthesis protein ThiS [Sinorhizobium meliloti]	8e-39	100	100
C770_GR4pB063	complement(56753..57212)	Pseudogen. Frameshift
C770_GR4pB065	complement(57527..58582)	Coenzyme F420-dependent N5,N10-methylene tetrahydromethanopterin reductase and related flavin-dependent oxidoreductase	Bac_luciferase	Luciferase-like monooxygenase	LLM class flavin-dependent oxidoreductase [Sinorhizobium meliloti]	0	100	100
C770_GR4pB066	complement(58817..58987)	Hypothetical protein	adh_short_C2	Enoyl-(Acyl carrier protein) reductase	KR domain-containing protein [Rhizobium leguminosarum]	1e-19	76	100
C770_GR4pB067	complement(58984..59550)	Hypothetical protein	SnoaL_4	SnoaL-like domain	nuclear transport factor 2 family protein [Sinorhizobium meliloti]	2e-136	100	100
C770_GR4pB068	complement(59528..59935)	Cytochrome P450	p450	Cytochrome P450	cytochrome P450 [Sinorhizobium meliloti]	2e-96	100	100
C770_GR4pB069	complement(60309..60632)	Thioredoxin	Thioredoxin	Thioredoxin	thioredoxin [Sinorhizobium meliloti]	3e-71	100	100
C770_GR4pB070	61178..61627	Hypothetical protein			Hypothetical protein [Sinorhizobium meliloti]	2e-105	100	100
C770_GR4pB071	62036..62878	Transposase-like protein	Transposase_mut	Transposase, Mutator family	IS256 family transposase [Sinorhizobium meliloti]	0	100	99
C770_GR4pB072	62813..64018	Peudogen. Frameshift
C770_GR4pB075	64099..64539	Transposase-like protein	Transposase_mut	Transposase, Mutator family	IS256 family transposase [Sinorhizobium meliloti]	7e-101	100	99
C770_GR4pB076	64601..64856	ARN no codificante. autocatalytically_spliced_intron. Group II catalytic intron D1-D4-6
C770_GR4pB077	64999..66290	ARN no codificante. contains frameshift; retron-type reverse transcriptase
C770_GR4pB079	66292..66494	ARN no codificante. autocatalytically_spliced_intron
C770_GR4pB078	66403..66690	Hypothetical protein			Hypothetical protein [Sinorhizobium meliloti]	1e-59	100	100
C770_GR4pB080	complement(66633..67832)	Lactate dehydrogenase and related dehydrogenase	2-Hacid_dh and 2-Hacid_dh_C	D-isomer specific 2-hydroxyacid dehydrogenase, catalytic domain and D-isomer specific 2-hydroxyacid dehydrogenase, NAD binding domain	NAD-dependent formate dehydrogenase [Sinorhizobium meliloti]	0	100	100
C770_GR4pB081	68515..69018	Putative mannose-6-phosphate isomerase	Cupin_2	Cupin domain	cupin domain-containing protein [Sinorhizobium meliloti]	1e-118	100	100
C770_GR4pB082	complement(69380..70135)	Carbonic anhydrase	Carb_anhydrase	Eukaryotic-type carbonic anhydrase	Carbonate dehydratase [Sinorhizobium meliloti AK83]	0	100	100
C770_GR4pB083	70132..71132	ARN no codificante. Frameshift
C770_GR4pB085	complement(71223..72854)	GGDEF domain/EAL domain protein	GGDEF and EAL	Diguanylate cyclase, GGDEF domain and EAL domain	bifunctional diguanylate cyclase/phosphodiesterase [Sinorhizobium meliloti]	0	100	99
C770_GR4pB086	73389..73507	ARN no codificante. autocatalytically_spliced_intron. Group II catalytic intron D1-D4-2
C770_GR4pB087	complement(74021..74455)	Putative transcriptional regulator	HTH_3	Helix-turn-helix	MULTISPECIES: XRE family transcriptional regulator [Sinorhizobium]	2e-100	100	100
C770_GR4pB088	complement(75609..75809)	Hypothetical protein			Hypothetical protein [Sinorhizobium meliloti]	2e-40	100	100
C770_GR4pB089	complement(76244..77881)	Chaperonin GroL	Cpn60_TCP1	TCP-1/cpn60 chaperonin family	chaperonin GroEL [Sinorhizobium meliloti]	0	100	100
C770_GR4pB090	complement(77958..78254)	Co-chaperonin GroES (HSP10)	Cpn10	Chaperonin 10 Kd subunit	MULTISPECIES: molecular chaperone GroES [Sinorhizobium/Ensifer group]	2e-61	100	99
C770_GR4pB091	78406..78573	Hypothetical protein			Hypothetical protein C770_GR4pB091 [Sinorhizobium meliloti GR4]	6e-31	100	100
C770_GR4pB092	complement(78511..79101)	ARN no codificante. Pseudogen. Frameshift
C770_GR4pB094	complement(79201..79410)	Hypothetical protein			Hypothetical protein [Sinorhizobium medicae]	3e-40	100	99
C770_GR4pB095	complement(79427..79678)	Hypothetical protein	PP-binding	Phosphopantetheine attachment site	MULTISPECIES: acyl carrier protein [Sinorhizobium]	1e-50	100	100
C770_GR4pB096	79978..80187	Hypothetical protein			Hypothetical protein SM0020_30247 [Sinorhizobium meliloti CCNWSX0020]	4e-42	100	99
C770_GR4pB097	80339..80605	Acetyltransferase, including N-acetylase of ribosomal protein	Acetyltransf_1	Acetyltransferase (GNAT) family	N-acetyltransferase [Sinorhizobium meliloti]	1e-60	100	100
C770_GR4pB098	81325..81474	Hypothetical protein			Hypothetical protein T190_11265 [Sinorhizobium meliloti CCBAU 01290]	4e-19	95	81
C770_GR4pB099	82001..82201	Hypothetical protein			Hypothetical protein BMJ20_27740 [Sinorhizobium medicae]	6e-35	92	97
C770_GR4pB100	82282..82572	Hypothetical protein			Hypothetical protein [Sinorhizobium meliloti]	1e-65	100	100
C770_GR4pB101	82542..82988	Hypothetical protein	DUF2280	Uncharacterized conserved protein (DUF2280)	DUF2280 domain-containing protein [Sinorhizobium meliloti]	2e-104	100	100
C770_GR4pB102	complement(83073..83405)	Hypothetical protein			Hypothetical protein C770_GR4pB102 [Sinorhizobium meliloti GR4]	9e-74	100	100
C770_GR4pB103	complement(84130..84573)	Putative transcriptional regulator	HTH_3	Helix-turn-helix	XRE family transcriptional regulator [Sinorhizobium meliloti]	5e-102	100	100
C770_GR4pB104	84842..85111	Hypothetical protein			Hypothetical protein [Sinorhizobium meliloti]	5e-58	100	100
C770_GR4pB105	85356..85451	Hypothetical protein			Hypothetical protein C770_GR4pB105 [Sinorhizobium meliloti GR4]	2e-10	100	100
C770_GR4pB106	complement(85463..85684)	Hypothetical protein			Hypothetical protein T190_11755 [Sinorhizobium meliloti CCBAU 01290]	2e-42	100	100
C770_GR4pB107	85866..86162	Hypothetical protein			Chitinase [Sinorhizobium medicae]	4e-56	86	78
C770_GR4pB108	86214..86675	Putative peptidoglycan binding domain protein	PG_binding_1	Putative peptidoglycan binding domain	Chitinase [Sinorhizobium meliloti]	5e-80	84	95
C770_GR4pB109	87153..87362	Hypothetical protein	Phage_holin_3_3	LydA holin phage, holin superfamily III	Hypothetical protein [Sinorhizobium meliloti]	1e-40	100	100
C770_GR4pB110	complement(87420..87845)	Hypothetical protein			Hypothetical protein C770_GR4pB110 [Sinorhizobium meliloti GR4]	7e-98	100	100
C770_GR4pB111	87886..88161	Hypothetical protein			Hypothetical protein C770_GR4pB111 [Sinorhizobium meliloti GR4]	2e-60	100	100
C770_GR4pB112	complement(88597..88869)	Cold shock protein	CSD	'Cold-shock' DNA-binding domain	cold-shock DNA-binding domain protein [Sinorhizobium meliloti BL225C]	1e-59	100	100
C770_GR4pB113	89037..89285	Hypothetical protein			NUDIX domain-containing protein [Sinorhizobium meliloti]	2e-34	71	100
C770_GR4pB114	89282..89875	NTP pyrophosphohydrolase including oxidative damage repair enzyme	NUDIX	NUDIX domain	NUDIX domain-containing protein [Sinorhizobium meliloti]	5e-144	100	100
C770_GR4pB115	complement(90216..90443)	Hypothetical protein			Hypothetical protein SinmeB_5217 [Sinorhizobium meliloti BL225C]	2e-36	86	95
C770_GR4pB116	complement(90443..91861)	amino acid carrier protein	Na_Ala_symp	Sodium:alanine symporter family	Sodium:alanine symporter family protein [Sinorhizobium meliloti]	0	100	100
C770_GR4pB117	complement(91951..92403)	Outer membrane protease	Omptin	Omptin family	Omptin family outer membrane protease [Sinorhizobium meliloti]	1e-107	100	100
C770_GR4pB118	complement(92765..93082)	Outer membrane protease	Omptin	Omptin family	Omptin family outer membrane protease [Sinorhizobium meliloti]	5e-70	100	100
C770_GR4pB119	93381..93830	Putative transcriptional regulator	ROS_MUCR	ROS/MUCR transcriptional regulator protein	MucR family transcriptional regulator [Sinorhizobium meliloti]	2e-102	100	99
C770_GR4pB120	94090..94746	Cytochrome P450	p450	Cytochrome P450	Cytochrome P450 [Sinorhizobium meliloti GR4]	1e-157	100	100
C770_GR4pB121	complement(94632..95357)	Methylase involved in ubiquinone/menaquinone biosynthesis	Methyltransf_23	Methyltransferase domain	Class I SAM-dependent methyltransferase [Sinorhizobium meliloti]	3e-175	100	100
C770_GR4pB122	complement(95604..96071)	Hypothetical protein			Thioredoxin reductase [Sinorhizobium meliloti]	5e-106	100	96
C770_GR4pB123	complement(96071..96208)	Hypothetical protein			Thioredoxin reductase (NADPH) [Sinorhizobium meliloti]	2e-15	75	97
C770_GR4pB124	complement(96774..97652)	Transcriptional regulator	HTH_1 and LysR_substrate	Bacterial regulatory helix-turn-helix protein, lysR family and LysR substrate binding domain	LysR family transcriptional regulator [Sinorhizobium meliloti]	0	100	99
C770_GR4pB125	97800..99038	Phenylpropionate dioxygenase and related ring-hydroxylating dioxygenase, large terminal subunit	Rieske and Ring_hydroxyl_A	Rieske [2Fe-2S] domain and Ring hydroxylating alpha subunit (catalytic domain)	Aromatic ring-hydroxylating dioxygenase subunit alpha [Sinorhizobium meliloti]	0	100	100
C770_GR4pB126	99043..100104	Flavodoxin reductases (ferredoxin-NADPH reductases) family 1	FAD_binding_6, NAD_binding_1 and Fer2	Oxidoreductase FAD-binding domain, Oxidoreductase NAD-binding domain and 2Fe-2S iron-sulfur cluster binding domain	Hybrid-cluster NAD(P)-dependent oxidoreductase [Sinorhizobium meliloti]	0	100	100
C770_GR4pB127	100359..101039	Conserved protein/domain typically associated with flavoprotein oxygenase, DIM6/NTAB family	Flavin_Reduct	Flavin reductase like domain	MULTISPECIES: flavin reductase [Sinorhizobium/Ensifer group]	1e-150	100	93
C770_GR4pB128	101076..101450	Hypothetical protein			Membrane-bound PQQ-dependent dehydrogenase, glucose/quinate/shikimate family [Ensifer sp. MMN_5]	8e-37	64	85
C770_GR4pB129	101940..102287	Hypothetical protein			MULTISPECIES: Hypothetical protein [Sinorhizobium]	7e-71	99	95
C770_GR4pB130	102465..103070	Hypothetical protein			Hypothetical protein [Sinorhizobium meliloti]	7e-144	100	100
C770_GR4pB131	103442..103897	Cell shape-determining protein	HTH_Tnp_1	Transposase	Transcriptional regulator [Sinorhizobium meliloti]	3e-101	100	99
C770_GR4pB132	103863..104054	Hypothetical protein			Hypothetical protein [Sinorhizobium meliloti]	3e-39	100	100
C770_GR4pB133	104149..104748	Hypothetical protein			Hypothetical protein [Sinorhizobium meliloti]	3e-141	100	100
C770_GR4pB134	complement(104986..105243)	Hypothetical protein	WGR	WGR domain	WGR domain-containing protein [Sinorhizobium meliloti]	6e-57	100	100
C770_GR4pB135	105696..106733	Transposase-like protein	DEDD_Tnp_IS110 and Transposase_20	Transposase and Transposase IS116/IS110/IS902 family	IS110 family transposase [Sinorhizobium meliloti]	0	100	100
C770_GR4pB136	complement(107101..107562)	Putative transcriptional regulator	HTH_3	Helix-turn-helix	XRE family transcriptional regulator [Sinorhizobium meliloti]	5e-107	100	99
C770_GR4pB137	108060..108371	Phage-related protein	Gp49	Phage derived protein Gp49-like (DUF891)	Hypothetical protein [Nitratireductor aquibiodomus]	1e-62	100	92
C770_GR4pB138	108385..108669	Putative conserved small protein	HTH_37	Helix-turn-helix domain	XRE family transcriptional regulator [Sinorhizobium meliloti]	4e-60	100	100
C770_GR4pB139	complement(109480..109872)	Hypothetical protein			Hypothetical protein BMJ21_26885 [Sinorhizobium medicae]	8e-71	93	84
C770_GR4pB140	complement(109876..110313)	Hypothetical protein			Hypothetical protein [Sinorhizobium meliloti]	2e-90	100	92
C770_GR4pB141	complement(110306..111019)	ATPases involved in chromosome partitioning	VirC1	VirC1 protein	ParA family protein [Sinorhizobium meliloti]	7e-173	100	100
C770_GR4pB142	111468..111866	Bacterial mobilization protein (MobC)/Ribbon-helix-helix protein, copG family	MobC	Bacterial mobilisation protein (MobC)	Plasmid mobilization relaxosome protein MobC [Sinorhizobium meliloti]	8e-81	92	98
C770_GR4pB143	111870..114308	Hypothetical protein			Conjugal transfer protein TraA [Sinorhizobium meliloti]	0	99	91
C770_GR4pB144	114315..114527	Hypothetical protein			MULTISPECIES: Hypothetical protein [Sinorhizobium]	7e-39	98	90
C770_GR4pB145	complement(114657..115340)	Hypothetical protein	B3_4	B3/4 domain	Hypothetical protein [Sinorhizobium fredii]	2e+157	100	95
C770_GR4pB146	complement(115384..116007)	Transcriptional regulator	FMN_bind_2	Putative FMN-binding domain	FMN-binding negative transcriptional regulator [Sinorhizobium meliloti]	2e-151	100	100
C770_GR4pB147	116083..117540	Transcriptional regulators containing a DNA-binding HTH domain and an aminotransferase domain (MocR family)	GntR and Aminotran_1_2	Bacterial regulatory proteins, gntR family and Aminotransferase class I and II	PLP-dependent aminotransferase family protein [Sinorhizobium meliloti]	0	100	100
C770_GR4pB148	complement(117623..117919)	Hypothetical protein			MULTISPECIES: Hypothetical protein [Sinorhizobium/Ensifer group]	3e-65	100	99
C770_GR4pB149	complement(117969..118247)	Hypothetical protein			Hypothetical protein SM0020_23187 [Sinorhizobium meliloti CCNWSX0020]	2e-56	100	99
C770_GR4pB150	complement(118322..118531)	Cold shock protein	CSD	'Cold-shock' DNA-binding domain	Cold shock-like protein CspA [Sinorhizobium fredii HH103]	2e-44	100	100
C770_GR4pB151	complement(118952..119164)	Hypothetical protein			Glyoxalase [Sinorhizobium medicae]	3e-30	80	93
C770_GR4pB152	complement(119318..119890)	Putative esterase			Hypothetical protein SM0020_23167 [Sinorhizobium meliloti CCNWSX0020]	3e-89	68	100
C770_GR4pB153	121263..121406	Hypothetical protein			Hypothetical protein [Sinorhizobium meliloti]	2e-24	100	96
C770_GR4pB154	121497..122963	Integrase core domain protein	rve	Integrase core domain	IS21-like element ISRm9 family transposase [Sinorhizobium meliloti]	0	100	100
C770_GR4pB155	122960..123772	DNA replication protein	IstB_IS21	IstB-like ATP binding protein	ATP-binding protein [Sinorhizobium meliloti]	0	100	100
C770_GR4pB156	124443..124757	Hypothetical protein			Hypothetical protein [Ensifer sp. MMN_5]	2e-59	99	90
C770_GR4pB157	complement(125149..126525)	Thioredoxin reductase	Pyr_redox_2 and Fer2_BFD	Pyridine nucleotide-disulphide oxidoreductase and BFD-like [2Fe-2S] binding domain	Hydrogen cyanide synthase HcnB [Neorhizobium galegae bv. officinalis]	0	100	88
C770_GR4pB158	complement(126518..126835)	Hypothetical protein	Fer2_4	2Fe-2S iron-sulfur cluster binding domain	(2Fe-2S)-binding protein [Sinorhizobium meliloti CCBAU 01290]	2e-60	89	97
C770_GR4pB159	complement(126828..127958)	Glycine/D-amino acid oxidases (deaminating)	DAO	FAD dependent oxidoreductase	FAD-binding oxidoreductase [Sinorhizobium meliloti]	0	100	100
C770_GR4pB160	128168..128482	Hypothetical protein			Hypothetical protein [Sinorhizobium meliloti]	2e-71	100	100
C770_GR4pB161	128538..129380	ABC-type amino acid transport/signal transduction systems, periplasmic component/domain protein	SBP_bac_3	Bacterial extracellular solute-binding proteins, family 3	ABC transporter substrate-binding protein [Neorhizobium galegae]	0	100	100
C770_GR4pB162	129636..130346	ABC-type amino acid transport system, permease component	BPD_transp_1	Binding-protein-dependent transport system inner membrane component	Amino acid ABC transporter permease [Neorhizobium galegae]	6e-150	91	99
C770_GR4pB163	130346..131239	ABC-type polar amino acid transport system, ATPase component	ABC_tran	ABC transporter	Amino acid ABC transporter ATP-binding protein [Neorhizobium galegae]	0	95	98
C770_GR4pB164	131433..132866	NAD-dependent aldehyde dehydrogenase	Aldedh	Aldehyde dehydrogenase family	NAD-dependent succinate-semialdehyde dehydrogenase [Neorhizobium galegae]	0	100	97
C770_GR4pB165	132904..134292	Transcriptional regulators containing a DNA-binding HTH domain and an aminotransferase domain (MocR family)	GntR and Aminotran_1_2	Bacterial regulatory proteins, gntR family and Aminotransferase class I and II	PLP-dependent aminotransferase family protein [Sinorhizobium meliloti]	0	100	100
C770_GR4pB166	complement(134334..134429)	Hypothetical protein			Hypothetical protein [Ochrobactrum sp. MYb68]	0.0001	100	71
C770_GR4pB167	complement(134434..134637)	Hypothetical protein			Hypothetical protein [Rhizobium leguminosarum]	2e-07	68	54
C770_GR4pB168	complement(134634..134846)	Hypothetical protein			IS5 family transposase [Paramesorhizobium deserti]	4e-19	95	56
C770_GR4pB169	complement(135137..135844)	ABC-type branched-chain amino acid transport systems, ATPase component	ABC_tran	ABC transporter	ABC transporter ATP-binding protein [Methylobacterium sp. WSM2598]	4e-135	99	84
C770_GR4pB170	complement(135844..136599)	ABC-type branched-chain amino acid transport systems, ATPase component	ABC_tran and BCA_ABC_TP_C	ABC transporter and Branched-chain amino acid ATP-binding cassette transporter	ABC transporter ATP-binding protein [Methylobacterium nodulans]	2e-139	99	80
C770_GR4pB171	complement(136596..137483)	ABC-type branched-chain amino acid transport system, permease component	BPD_transp_2	Branched-chain amino acid transport system / permease component	Branched-chain amino acid ABC transporter permease [Methylobacterium nodulans]	4e-148	100	83
C770_GR4pB172	complement(137483..138349)	Branched-chain amino acid ABC-type transport system, permease component	BPD_transp_2	Branched-chain amino acid transport system / permease component	Branched-chain amino acid ABC transporter permease [Methylobacterium nodulans]	1e-148	100	78
C770_GR4pB173	complement(138404..139621)	ABC-type branched-chain amino acid transport systems, periplasmic component	Peripla_BP_6	Periplasmic binding protein	Amino acid ABC transporter substrate-binding protein [Methylobacterium nodulans]	0	100	78
C770_GR4pB174	complement(139678..140904)	Imidazolonepropionase and related amidohydrolase	Amidohydro_1	Amidohydrolase family	Peptidase M38 [Rhizobiales bacterium 35-68-8]	0	99	69
C770_GR4pB175	complement(141639..142115)	Hypothetical protein			Hypothetical protein T190_12125 [Sinorhizobium meliloti CCBAU 01290]	8e-38	41	98
C770_GR4pB177	complement(142161..143063)	Dihydrodipicolinate synthase/N-acetylneuraminate lyase	DHDPS	Dihydrodipicolinate synthetase family	Dihydrodipicolinate synthase family protein [Neorhizobium galegae]	0	99	97
C770_GR4pB178	143306..144121	Dihydrodipicolinate reductase	DapB_N and DapB_C	Dihydrodipicolinate reductase, N-terminus and Dihydrodipicolinate reductase, C-terminus	4-hydroxy-tetrahydrodipicolinate reductase [Sinorhizobium meliloti]	0	100	100
C770_GR4pB179	144229..144495	Transposase	HTH_Tnp_1	Transposase	Transposase IS3/IS911 family protein [Ochrobactrum intermedium LMG 3301]	1e-54	100	100
C770_GR4pB180	144489..145418	Transposase-like protein	HTH_21 and rve_3	HTH-like domain and Integrase core domain	IS3-like element ISSme1 family transposase [Sinorhizobium medicae]	0	100	99
C770_GR4pB181	145663..146340	Transcriptional regulator	GntR and FCD	Bacterial regulatory proteins, gntR family and FCD domain	GntR family transcriptional regulator [Sinorhizobium meliloti]	4e-162	100	100
C770_GR4pB182	complement(146795..148140)	pseudogen frameshift
C770_GR4pB184	complement(148112..148354)	Hypothetical protein			Hypothetical protein [Sinorhizobium meliloti]	3e-25	61	94
C770_GR4pB185	complement(148916..149086)	Hypothetical protein			Hypothetical protein BMJ33_24670 [Sinorhizobium medicae]	5e-08	53	83
C770_GR4pB186	149122..149547	Hypothetical protein			Protein nfe1 [Sinorhizobium meliloti]	1e-99	100	100
C770_GR4pB187	149759..150694	Glutamyl-tRNA reductase	GlutR_N	Glutamyl-tRNAGlu reductase, N-terminal domain	Protein nfe2 [Sinorhizobium meliloti]	0	100	100
C770_GR4pB188	150820..151782	Putative ornithine cyclodeaminase	OCD_Mu_crystall	Ornithine cyclodeaminase/mu-crystallin family	MULTISPECIES: ornithine cyclodeaminase family protein [Rhizobium]	8e-180	98	78
C770_GR4pB189	151969..153171	Transposase-like protein	Transposase_mut	Transposase, Mutator family	IS256 family transposase ISRm3G [Sinorhizobium meliloti]	0	100	100
C770_GR4pB190	complement(153326..153916)	Transcriptional regulator	GntR and FCD	Bacterial regulatory proteins, gntR family and FCD domain	GntR family transcriptional regulator [Sinorhizobium meliloti]	6e-139	100	99
C770_GR4pB191	154541..155373	Pseudogen frameshift
C770_GR4pB193	155476..155688	Hypothetical protein			Putative transposase of IS4/5 family [Sinorhizobium meliloti]	2e-06	35	96
C770_GR4pB194	155779..157245	Integrase core domain protein	rve	Integrase core domain	IS21-like element ISRm9 family transposase [Sinorhizobium meliloti]	0	100	100
C770_GR4pB195	157242..158054	DNA replication protein	IstB_IS21	IstB-like ATP binding protein	ATP-binding protein [Sinorhizobium meliloti]	0	100	100
C770_GR4pB196	158479..159114	Transposase-like protein	DUF4096 and DDE_Tnp_1	Putative transposase of IS4/5 family (DUF4096) and Transposase DDE domain	IS5-like element ISRm4-1 family transposase [Sinorhizobium meliloti]	1e-151	100	100
C770_GR4pB197	159840..160247	Transposase-like protein			IS630 family transposase [Sinorhizobium meliloti]	2e-77	86	100
C770_GR4pB198	160364..160482	ncARN autocatalytically_spliced_intron
C770_GR4pB199	160842..162101	Retron-type reverse transcriptase	RVT_1 and GIIM	Reverse transcriptase (RNA-dependent DNA polymerase) and Group II intron, maturase-specific domain	Group II intron reverse transcriptase/maturase [Sinorhizobium meliloti]	0	100	100
C770_GR4pB200	162103..162179	ncARN autocatalytically_spliced_intron
C770_GR4pB201	162155..162670	Transposase-like protein	DDE_3	DDE superfamily endonuclease	Putative transposase of insertion sequence ISRm2011-2, orfB C-terminus protein (plasmid) [Sinorhizobium meliloti SM11]	9e-123	100	99
C770_GR4pB202	complement(162822..164018)	Transposase	DDE_5	DDE superfamily endonuclease	IS701 family transposase [Sinorhizobium meliloti]	0	100	100
C770_GR4pB203	164325..164570	Hypothetical protein			Hypothetical protein T190_12075 [Sinorhizobium meliloti CCBAU 01290]	9e-38	100	84
C770_GR4pB204	164615..165097	Hypothetical protein			Hypothetical protein T190_12070 [Sinorhizobium meliloti CCBAU 01290]	3e-103	100	95
C770_GR4pB205	165104..165895	Type III secretion apparatus lipoprotein, YscJ/HrcJ family	YscJ_FliF	Secretory protein of YscJ/FliF family	Nodulation protein [Sinorhizobium meliloti CCBAU 01290]	7e-171	100	92
C770_GR4pB206	165897..166517	Hypothetical protein			Hypothetical protein T190_12060 [Sinorhizobium meliloti CCBAU 01290]	4e-131	95	96
C770_GR4pB207	166514..167071	type III secretion apparatus protein, HrpE/YscL family	NolV	Nodulation protein NolV	Nodulation protein [Sinorhizobium meliloti CCBAU 01290]	2e-109	100	95
C770_GR4pB208	167064..168380	Flagellar biosynthesis/type III secretory pathway ATPase	ATP-synt_ab_N and ATP-synt_ab	ATP synthase alpha/beta family, beta-barrel domain and ATP synthase alpha/beta family, nucleotide-binding domain	FliI/YscN family ATPase [Sinorhizobium meliloti]	0	100	100
C770_GR4pB209	168382..169401	Flagellar motor switch/type III secretory pathway protein	FliMN_C	Type III flagellar switch regulator (C-ring) FliN C-term	Type III secretion protein [Sinorhizobium meliloti CCBAU 01290]	0	96	92
C770_GR4pB210	169401..170054	Type III secretory pathway, component EscR	FliP	FliP family	EscR/YscR/HrcR family type III secretion system export apparatus protein [Sinorhizobium meliloti]	2e-151	100	100
C770_GR4pB211	170123..170392	Type III secretory pathway, component EscS	Bac_export_3	Bacterial export proteins, family 3	Flagellar biosynthetic protein (fliQ) [Sinorhizobium meliloti CCBAU 01290]	3e-51	100	96
C770_GR4pB212	170400..171209	Type III secretory pathway, component EscT	Bac_export_1	Bacterial export proteins, family 1	EscT/YscT/HrcT family type III secretion system export apparatus protein [Sinorhizobium meliloti]	0	100	100
C770_GR4pB213	171196..172017	Flagellar biosynthesis pathway, component FlhB	Bac_export_2	FlhB HrpN YscU SpaS Family	Type III secretion system protein [Sinorhizobium meliloti CCBAU 01290]	5e-176	100	95
C770_GR4pB214	172315..172449	Hypothetical protein			Transposase [Sinorhizobium meliloti]	6e-15	100	75
C770_GR4pB215	172468..172896	Transposase-like protein	HTH_Tnp_1	Transposase	IS66 family insertion sequence Hypothetical protein [Sinorhizobium medicae]	1e-83	89	98
C770_GR4pB216	172893..173240	Transposase-like protein	TnpB_IS66	IS66 Orf2 like protein	IS66 family insertion sequence Hypothetical protein [Sinorhizobium meliloti]	6e-80	100	99
C770_GR4pB217	173318..174976	Transposase-like protein	LZ_Tnp_IS66, zf-IS66, DDE_Tnp_IS66 and DDE_Tnp_IS66_C	Transposase C of IS166 homeodomain, zinc-finger binding domain of transposase IS66, Transposase IS66 family and IS66 C-terminal element	IS66 family transposase [Sinorhizobium fredii]	0	100	99
C770_GR4pB218	174976..175560	Plasmid pRiA4b ORF-3-like protein	PRiA4_ORF3	Plasmid pRiA4b ORF-3-like protein	MULTISPECIES: plasmid pRiA4b ORF-3 family protein [Rhizobium/Agrobacterium group]	4e-117	100	82
C770_GR4pB219	175579..175983	Transposase-like protein	HTH_Tnp_1	Transposase	Transposase [Sinorhizobium americanum CCGM7]	1e-67	97	82
C770_GR4pB220	176024..176575	Integrase core domain protein	HTH_21 and rve	HTH-like domain and Integrase core domain	IS3 family transposase [Sinorhizobium meliloti]	6e-121	100	92
C770_GR4pB221	complement(176537..178621)	Site-specific recombinase, DNA invertase Pin-like protein	Resolvase, Recombinase and Zn_ribbon_recom	Resolvase, N terminal domain, Recombinase and Recombinase zinc beta ribbon domain	Recombinase family protein [Ensifer sp. Br816]	0	100	97
C770_GR4pB222	complement(178611..178880)	Hypothetical protein			Helix-turn-helix domain-containing protein [Rhizobium favelukesii]	1e-54	100	97
C770_GR4pB223	complement(179030..179767)	DNA replication protein	IstB_IS21_ATP and IstB_IS21	IstB-like ATP binding N-terminal and IstB-like ATP binding protein	MULTISPECIES: ATP-binding protein [Sinorhizobium]	2e-175	100	99
C770_GR4pB224	complement(179780..180367)	Hypothetical protein			Transposase [Sinorhizobium meliloti]	3e-139	100	99
C770_GR4pB225	181050..181499	Hypothetical protein	HTH_28	Helix-turn-helix domain	MULTISPECIES: helix-turn-helix domain-containing protein [Sinorhizobium]	1e-104	100	100
C770_GR4pB226	181522..181791	Hypothetical protein			MULTISPECIES: Hypothetical protein [Sinorhizobium/Ensifer group]	4e-59	100	100
C770_GR4pB227	181781..183865	Site-specific recombinase, DNA invertase Pin-like protein	Resolvase, Recombinase and Zn_ribbon_recom	Resolvase, N terminal domain, Recombinase and Recombinase zinc beta ribbon domain	Recombinase family protein [Ensifer sp. Br816]	0	100	99
C770_GR4pB228	complement(183827..184645)	Transposase-like protein	rve	Integrase core domain	IS21 family transposase [Sinorhizobium meliloti]	0	100	99
C770_GR4pB229	complement(184818..185267)	Hypothetical protein	HTH_28	Helix-turn-helix domain	Helix-turn-helix domain-containing protein [Sinorhizobium meliloti]	9e-105	100	100
C770_GR4pB230	complement(185360..185461)	Hypothetical protein			Hypothetical protein C770_GR4pB230 [Sinorhizobium meliloti GR4]	9e-15	100	100
C770_GR4pB231	complement(185451..185870)	Hypothetical protein	DUF5372	Family of unknown function (DUF5372)	Putative protein y4bD/y4pK (plasmid) [Rhizobium favelukesii]	9e-62	72	94
C770_GR4pB232	185997..186371	Transposase-like protein	HTH_Tnp_1	Transposase	protein A [Sinorhizobium meliloti]	1e-81	100	98
C770_GR4pB233	186422..186715	Transposase-like protein	TnpB_IS66	IS66 Orf2 like protein	Transposase [Sinorhizobium meliloti]	3e-63	100	100
C770_GR4pB234	186861..188390	Transposase-like protein	LZ_Tnp_IS66, zf-IS66 and DDE_Tnp_IS66	Transposase C of IS166 homeodomain, zinc-finger binding domain of transposase IS66 and Transposase IS66 family	IS66 family transposase [Sinorhizobium meliloti]	0	97	97
C770_GR4pB235	complement(188387..191283)	pseudogen frameshift
C770_GR4pB237	191451..192002	Site-specific recombinase, DNA invertase Pin-like protein	Resolvase	Resolvase, N terminal domain	Resolvase, N terminal domain	8e-127	100	99
C770_GR4pB238	192016..192810	Methyltransferase domain protein	Methyltransf_11	Methyltransferase domain	MULTISPECIES: class I SAM-dependent methyltransferase [Rhizobiaceae]	0	100	100
C770_GR4pB239	192926..194035	Transposase-like protein	DEDD_Tnp_IS110 and Transposase_20	Transposase and Transposase IS116/IS110/IS902 family	IS110 family transposase [Ensifer alkalisoli]	0	100	98
C770_GR4pB240	complement(194298..196268)	Site-specific recombinase, DNA invertase Pin-like protein	Resolvase, Recombinase and Zn_ribbon_recom	Resolvase, N terminal domain, Recombinase and Recombinase zinc beta ribbon domain	Recombinase family protein [Sinorhizobium meliloti]	0	98	99
C770_GR4pB241	complement(196255..196434)	Hypothetical protein			MULTISPECIES: Hypothetical protein [Sinorhizobium/Ensifer group]	3e-34	100	98
C770_GR4pB242	196816..196974	Hypothetical protein	DDE_Tnp_IS66_C	IS66 C-terminal element	Transposase [Sinorhizobium meliloti SM11]	6e-30	100	100
C770_GR4pB243	196974..197270	Hypothetical protein			Hypothetical protein Sinme_6622 [Sinorhizobium meliloti AK83]	4e-52	96	91
C770_GR4pB244	complement(197376..197723)	Hypothetical protein			Hypothetical protein T190_11995 [Sinorhizobium meliloti CCBAU 01290]	9e-26	46	91
C770_GR4pB245	complement(197781..199739)	Type III secretory pathway, component EscV	FHIPEP and FHIPEP	FHIPEP family and FHIPEP family	Type III secretion system protein [Rhizobium sp. M10]	0	97	84
C770_GR4pB246	complement(199742..200647)	Hypothetical protein			MULTISPECIES: Hypothetical protein [Rhizobium]	1e-146	100	75
C770_GR4pB247	200782..201027	Hypothetical protein			Hypothetical protein T190_11945 [Sinorhizobium meliloti CCBAU 01290]	8e-14	43	97
C770_GR4pB248	201143..201586	Transposase-like protein	HTH_Tnp_1	Transposase	MULTISPECIES: IS66 family insertion sequence Hypothetical protein [Sinorhizobium/Ensifer group]	2e-95	100	100
C770_GR4pB249	201583..201936	Transposase-like protein	TnpB_IS66	IS66 Orf2 like protein	MULTISPECIES: IS66 family insertion sequence Hypothetical protein [Rhizobiaceae]	2e-80	100	100
C770_GR4pB250	201999..203651	Transposase-like protein	LZ_Tnp_IS66, zf-IS66, DDE_Tnp_IS66 and DDE_Tnp_IS66_C	Transposase C of IS166 homeodomain, zinc-finger binding domain of transposase IS66, Transposase IS66 family and IS66 C-terminal element	IS66-like element ISRm14 family transposase [Ensifer sp. MMN_5]	0	100	98
C770_GR4pB251	204067..204627	Hypothetical protein			Hypothetical protein T190_11920 [Sinorhizobium meliloti CCBAU 01290]	3e-115	95	95
C770_GR4pB252	204605..205051	Hypothetical protein			MULTISPECIES: Hypothetical protein [Rhizobium]	4e-41	92	66
C770_GR4pB253	205199..208036	Hypothetical protein			MULTISPECIES: Hypothetical protein [Rhizobium]	0	99	79
C770_GR4pB254	208091..208291	Hypothetical protein			Hypothetical protein [Sinorhizobium meliloti]	2e-39	100	100
C770_GR4pB255	208381..208611	NAD-dependent aldehyde dehydrogenase	Aldedh	Aldehyde dehydrogenase family	Succinate-semialdehyde dehdyrogenase [Mesorhizobium sp. LNHC209A00]	9e-28	78	83
C770_GR4pB256	209380..210489	Ca2+/H+ antiporter	Na_Ca_ex and Na_Ca_ex	Sodium/calcium exchanger protein and Sodium/calcium exchanger protein	Ionic transporter y4hA [Sinorhizobium meliloti]	0	100	98
C770_GR4pB257	complement(210608..210829)	Hypothetical protein			Integrase family protein [Sinorhizobium meliloti AK83]	3e-26	79	93
C770_GR4pB258	complement(211133..211393)	Putative transcriptional regulator	RHH_1	Ribbon-helix-helix protein, copG family	CopG family transcriptional regulator [Sinorhizobium meliloti]	3e-51	100	97
C770_GR4pB259	211449..211832	Hypothetical protein			Hypothetical protein [Sinorhizobium meliloti]	5e-86	100	100
C770_GR4pB260	complement(212424..212522)	Hypothetical protein			Hypothetical protein [Ensifer sojae]	3e-05	84	78
C770_GR4pB261	212777..212965	Hypothetical protein			Hypothetical protein [Sinorhizobium meliloti]	3e-35	100	100
C770_GR4pB262	213316..214593	Replication protein C C-terminal region/Replication protein C N-terminal domain protein	RP-C and RP-C_C	Replication protein C N-terminal domain and Replication protein C C-terminal region	Replication protein C [Sinorhizobium meliloti]	0	100	94
C770_GR4pB263	214590..215102	Micrococcal nuclease-like protein(thermonuclease)	SNase	Staphylococcal nuclease homologue	Thermonuclease family protein [Sinorhizobium meliloti]	2e-116	97	99
C770_GR4pB264	215496..215828	Hypothetical protein	DUF736	Protein of unknown function (DUF736)	MULTISPECIES: DUF736 domain-containing protein [Sinorhizobium/Ensifer group]	2e-75	100	99
C770_GR4pB265	215950..216153	Hypothetical protein			MULTISPECIES: Hypothetical protein [Sinorhizobium/Ensifer group]	2e-36	100	93
C770_GR4pB266	216460..217254	Hypothetical protein			Cell filamentation protein Fic [Sinorhizobium meliloti]	5e-75	47	95
C770_GR4pB267	217474..218253	Antirestriction protein	DUF1738	Domain of unknown function (DUF1738)	DUF1738 domain-containing protein [Sinorhizobium meliloti]	0	100	99
C770_GR4pB268	complement(218623..219819)	Putative transposase	Zn_Tnp_IS91 and Y2_Tnp	Transposase zinc-binding domain and Putative transposase	IS91 family transposase [Sinorhizobium meliloti]	0	100	100
C770_GR4pB269	complement(219827..220708)	Site-specific recombinase XerD	Phage_int_SAM_4 and Phage_integrase	Phage integrase, N-terminal SAM-like domain and Phage integrase family	Putative integrase/recombinase y4qK (plasmid) [Rhizobium favelukesii]	0	100	97
C770_GR4pB270	complement(220938..221918)	Site-specific recombinase XerD	Phage_int_SAM_1 and Phage_integrase	Phage integrase, N-terminal SAM-like domain and Phage integrase family	Integrase [Sinorhizobium meliloti]	0	97	99
C770_GR4pB271	complement(221915..223291)	Site-specific recombinase XerD	Phage_int_SAM_1 and Phage_integrase	Phage integrase, N-terminal SAM-like domain and Phage integrase family	Integrase [Afipia felis]	0	100	83
C770_GR4pB272	complement(223288..224520)	Site-specific recombinase XerD	Phage_integrase	Phage integrase family	Integrase [Sinorhizobium meliloti]	0	100	99
C770_GR4pB273	complement(224679..225101)	Hypothetical protein	GrpB	GrpB protein	GrpB family protein [Sinorhizobium meliloti]	1e-100	100	100
C770_GR4pB274	complement(225221..225394)	Hypothetical protein			Hypothetical protein [Sinorhizobium meliloti]	3e-10	50	93
